# Supplementary material for: A Novel Cardenolide Glycoside Isolated from Xysmalobium undulatum Reduces Levels of the Alzheimer’s Disease-Associated β-Amyloid Peptides Aβ42 In Vitro
Source: Pharmaceuticals (Basel). 2021 Jul 29;14(8):743. doi: 10.3390/ph14080743 (PMC8400651; doi:10.3390/ph14080743)
Supplement: Supplementary file 1 [file pharmaceuticals-14-00743-s001.zip]

Archive with 1 entries (1 files):
- pharmaceuticals-1270210-supplementary.pdf
